# Supplementary material for: Dexamethasone Suppresses Palatal Cell Proliferation through miR-130a-3p
Source: Int J Mol Sci. 2021 Nov 18;22(22):12453. doi: 10.3390/ijms222212453 (PMC8621257; doi:10.3390/ijms222212453)
Supplement: Supplementary file 1 [file ijms-22-12453-s001.zip]

Archive with 1 entries (1 files):
- ijms-1450882-supplementary.pdf
